# Supplementary material for: Revisiting the Role of Ser982 Phosphorylation in Stoichiometry Shift of the Electrogenic Na+/qHCO3− Cotransporter NBCe1
Source: Int J Mol Sci. 2021 Nov 26;22(23):12817. doi: 10.3390/ijms222312817 (PMC8657473; doi:10.3390/ijms222312817)
Supplement: Supplementary file 1 [file ijms-22-12817-s001.zip]

Archive with 1 entries (1 files):
- ijms-1351084-supplementary.pdf
